# Supplementary material for: Merging organoid and organ-on-a-chip technology to generate complex multi-layer tissue models in a human retina-on-a-chip platform
Source: eLife. 2019 Aug 27;8:e46188. doi: 10.7554/eLife.46188 (PMC6777939; doi:10.7554/eLife.46188)
Supplement: Figure 4—source data 1. [file elife-46188-fig4-data1.csv]

Figure 4g	Apical	Basal
Sample 1	48.80131363	101.0989011
Sample 2	49.33451642	6.984952629
Sample 3	26.1526833	51.09599395
Sample 4	46.76571429	73.50649351
