# Supplementary material for: Merging organoid and organ-on-a-chip technology to generate complex multi-layer tissue models in a human retina-on-a-chip platform
Source: eLife. 2019 Aug 27;8:e46188. doi: 10.7554/eLife.46188 (PMC6777939; doi:10.7554/eLife.46188)
Supplement: Figure 4—figure supplement 1—source data 1. [file elife-46188-fig4-figsupp1-data1.csv]

Fig S4	RPE65	BEST1	TJP1	MITF	PMEL	SERINF1
RPE p0-1	0.765026903	0.779382214	1.089821473	0.79501491	0.874744597	0.841374268
RPE p0-2	1.145756168	1.136409506	0.940916488	1.265605321	1.068518061	1.250760347
RPE p0-3	1.089216929	1.08420828	0.96926204	0.939379769	1.056737342	0.907865385
RPE starved-1	1.910487613	10.60648816	3.940243897	5.283674528	8.049583367	5.58313666
RPE starved-2	1.318904064	10.28155912	2.133582387	7.017624529	7.326682698	6.047896748
RPE starved-3	1.609494445	7.295810673	2.616748354	3.852831894	8.095013902	5.347065445
RPE chip-1	N/A	N/A	9.233271215	0.875871681	0.176080217	0.326148449
RPE chip-2	1.147681236	17.69990342	8.970048041	2.966004226	8.688799819	6.326701212
iPSC-1	N/A	0.008282684	7.710364553	0.018406772	0.065647747	0.028688562
iPSC-2	N/A	0.013594979	6.7972344	0.012508829	0.109000014	0.039025161
iPSC-3	N/A	0.010070934	7.175485569	0.019910105	0.133469221	0.060838532
iPSC-4	N/A	0.020223455	8.343759384	0.016374864	0.127497178	0.057007731
