# Supplementary material for: Merging organoid and organ-on-a-chip technology to generate complex multi-layer tissue models in a human retina-on-a-chip platform
Source: eLife. 2019 Aug 27;8:e46188. doi: 10.7554/eLife.46188 (PMC6777939; doi:10.7554/eLife.46188)
Supplement: Figure 5—source data 1. [file elife-46188-fig5-data1.csv]

Fig 5c	0 h (before TGF)	2h (TGF treated)	4 h	6 h	8 h	10 h	12 h	24 h	36 (12 h after washout)	48 (12 h after washout)
Chip 10 TGF	1	1.651162791	2.209302326	1.751937984	1.449612403	1.558139535	1.96124031	2.92248062	2.364341085	1.790697674
Chip 11 TGF	1	2.550522648	2.240418118	2.003484321	1.599303136	1.43902439	1.536585366	2.101045296	1.87456446	1.895470383
Chip 12 TGF	1	excluded due to technial issues	excluded due to technial issues	1.736526946	1.271457086	1.205588822	1.379241517	1.76247505	1.361277445	1.305389222
