# Supplementary material for: Merging organoid and organ-on-a-chip technology to generate complex multi-layer tissue models in a human retina-on-a-chip platform
Source: eLife. 2019 Aug 27;8:e46188. doi: 10.7554/eLife.46188 (PMC6777939; doi:10.7554/eLife.46188)
Supplement: Figure 6—source data 1. [file elife-46188-fig6-data1.csv]

Fig 6c	Distance (�m)
Chip 78	6.45
Chip 75	1.96
Chip 68	5.8
Chip 85-2	5.8
Chip 91-1	4.53
Chip 106	7.7
Chip 106	1.96
Chip 93	10
Chip 89-4	1.61
Chip 89-1	0
Chip 103-2	9.3
Chip 103-3	6.77
