# Supplementary material for: Merging organoid and organ-on-a-chip technology to generate complex multi-layer tissue models in a human retina-on-a-chip platform
Source: eLife. 2019 Aug 27;8:e46188. doi: 10.7554/eLife.46188 (PMC6777939; doi:10.7554/eLife.46188)
Supplement: Figure 6—source data 2. [file elife-46188-fig6-data2.csv]

Fig 6h	Number of Outer Segments /100 �m
RoC-1	16.2
RoC-2	9.4
RoC-3	20.1
RoC w/o RPE -1	8.9
RoC w/o RPE -2	6.6
RoC w/o RPE -3	4.9
RoC w/o RPE -4	6.4
Dish -1	4.3
Dish -2	5.2
Dish -3	4.4
