# Supplementary material for: Merging organoid and organ-on-a-chip technology to generate complex multi-layer tissue models in a human retina-on-a-chip platform
Source: eLife. 2019 Aug 27;8:e46188. doi: 10.7554/eLife.46188 (PMC6777939; doi:10.7554/eLife.46188)
Supplement: Figure 6—figure supplement 1—source data 1. [file elife-46188-fig6-figsupp1-data1.csv]

Fig S5	RAX	LHX2	VSX2	GLUL	ANXA4	PRKCA	PROX1	CRX	NRL	GT1	PERIPH2	TJIP
Chip Zh46 RPE+ 1	1.135508	2.981902	0.720358	1.792296	1.119132	1.51598	0.7275456	1.070402	0.9772676	0.9258465	1.706016	1.623314
Chip Zh46 RPE+ 2	1.849205	4.064508	1.162569	1.968599	0.5861888	0.8671502	0.3851503	1.25621	0.5522968	0.2536749	0.6093079	1.53401
Chip Zh46 RPE+ 3	1.136242	2.672105	0.6445208	1.710212	0.7988364	0.573485	0.4107504	0.8065995	0.8312409	0.7663635	1.208361	1.567314
Chip Zh46 RPE- 1	1.441757	2.482837	1.013769	2.309004	1.165439	1.714021	0.7059154	0.3011331	0.4416906	0.827396	1.038073	1.273427
Chip Zh46 RPE- 2	4.080432	1.498698	0.8771682	1.161003	1.35249	0.9817218	0.276575	0.1805269	0.4610395	0.6796525	0.4882916	1.176857
Chip Zh46 RPE- 3	2.08646	2.864204	1.178714	1.331768	0.553461	0.5429992	0.2189264	0.6650532	0.420072	0.3267748	0.5600811	1.27946
zh34 d125 K3-1 1	0.8627015	0.5484588	0.8748788	1.035246	0.7270019	0.8776659	1.003165	1.168741	0.5308182	0.8329005	0.9828737	0.8635724
zh34 d125 K8-1 2	1.303701	1.611107	0.6228068	0.7816827	0.8999071	0.7026052	0.2476578	0.1780895	1.127853	0.4853276	0.4888054	1.041654
zh30 d125 K8 3	0.8335974	0.8404338	1.502314	1.183071	1.373091	1.419729	1.749177	1.65317	1.341329	1.681772	1.528321	1.094774
