# Supplementary material for: Merging organoid and organ-on-a-chip technology to generate complex multi-layer tissue models in a human retina-on-a-chip platform
Source: eLife. 2019 Aug 27;8:e46188. doi: 10.7554/eLife.46188 (PMC6777939; doi:10.7554/eLife.46188)
Supplement: Figure 8—source data 1. [file elife-46188-fig8-data1.csv]

Fig 8a	CTRL	20�g/ml CQ	80�g/ml CQ
Sample 1	1.053144	1.642745	12.84572
Sample 2	1.553359	1.2789	11.34393
Sample 3	0.9414124	1.168887	9.232489
Sample 4	0.4520842	1.203266	6.842269
Sample 5	0.342632	1.406609	9.605724
Sample 6	0.7354558	0.9565889	6.60168
Sample 7	2.073628		9.311211
Sample 8	0.8482837		9.311211
Sample 9	1.388972
Sample 10	1.217146
Sample 11	0.9347697
Sample 12	0.4591118
