# Supplementary material for: Merging organoid and organ-on-a-chip technology to generate complex multi-layer tissue models in a human retina-on-a-chip platform
Source: eLife. 2019 Aug 27;8:e46188. doi: 10.7554/eLife.46188 (PMC6777939; doi:10.7554/eLife.46188)
Supplement: Figure 8—source data 2. [file elife-46188-fig8-data2.csv]

Fig 8f	CTRL	0.5 GM	2.5 GM
Chip 1	1.212621359	1.533980583	3.091262136
Chip 2	0.97184466	1.570873786	1.374757282
Chip 3	0.815533981	1.119417476	2.269902913
