# Supplementary material for: Merging organoid and organ-on-a-chip technology to generate complex multi-layer tissue models in a human retina-on-a-chip platform
Source: eLife. 2019 Aug 27;8:e46188. doi: 10.7554/eLife.46188 (PMC6777939; doi:10.7554/eLife.46188)
Supplement: Figure 8—source data 3. [file elife-46188-fig8-data3.csv]

Fig 8g	CTRL	0.5 GM	2.5 GM
Chip 1.1	0.781900452	2.826244344	20.48687783
Chip 1.2	0.806334842	0.81719457	8.171945701
Chip 1.3	0.635294118	0.591855204	15.16561086
Chip 2.1	1.221719457	2.27239819	18
Chip 2.2	1.273303167	2.614479638	16.98461538
Chip 2.3	0.754751131	0.917647059	9.111312217
Chip 3.1	1.430769231	2.117647059	10.35475113
Chip 3.2	1.178280543	2.389140271	9.469683258
Chip 3.3	0.917647059	2.342986425	9.374660633
