# Supplementary material for: Merging organoid and organ-on-a-chip technology to generate complex multi-layer tissue models in a human retina-on-a-chip platform
Source: eLife. 2019 Aug 27;8:e46188. doi: 10.7554/eLife.46188 (PMC6777939; doi:10.7554/eLife.46188)
Supplement: Figure 8—source data 4. [file elife-46188-fig8-data4.csv]

Fig 8h	RoC Sample 1	RoC Sample 2	RoC Sample 3	RoC Sample 4	RoC Sample 5	RoC Sample 6	RoC Sample 7	RoC Sample 8	RoC Sample 9	RoC w/o RPE- Sample 1	RoC w/o RPE- Sample 2	RoC w/o RPE- Sample 3
CTRL	0.858347349	0.976426336	1.278549428	0.738765706	1.592129923	0.392176077	0.599859947	1.534635901	1.029109334	1.212621359	0.97184466	0.815533981
0.5 GM	1.195949687	1.196938782	1.506148821	0.328935556	0.435061689	-0.089117314	0.514257448	0.922915623	0.598207279	1.533980583	1.570873786	1.119417476
